# Supplementary material for: Transition of Carbon Nanotube Sheets from Hydrophobicity to Hydrophilicity by Facile Electrochemical Wetting
Source: Nanomaterials (Basel). 2023 Oct 26;13(21):2834. doi: 10.3390/nano13212834 (PMC10650619; doi:10.3390/nano13212834)
Supplement: Supplementary file 1 [file nanomaterials-13-02834-s001.zip]

Archive with 1 entries (1 files):
- nanomaterials-2675104-supplementary.pdf
